# Supplementary material for: Protein-biased diets enhance immune responses but increase fungal susceptibility in desert locusts
Source: J Exp Biol. 2026 Feb 11;229(3):jeb250955. doi: 10.1242/jeb.250955 (PMC13225101; doi:10.1242/jeb.250955)
Supplement: Dataset 1. Raw data used for all analyses in this study [file jexbio-229-250955-Dataset1.xlsx]

## Sheet: MetaSheet
Sheet 1	phenoloxidase/totalpo/proPO
subject:	Refers to the number assigned to the animal
treatment:	Refers to whether an animal was infected or not infected (control)
percent.protein:	Refers to the proportion of protein relative to carbohydrate
po:	Refers to Phenoloxidase activity (units/ml hemolymph)
total_po	Refers to total phenoloxidase activity (units/ml hemolymph)
po_units_per_ml:	Refers to the logarithmic value of phenol-oxidase (po) activity (units/ml hemolymph)
totalpo_units_per_ml:	Refers to the logarithmic value of total phenoloxidase (total po) activity (units/ml hemolymph)
sex:	Refers to an animal either being male or female
i.mass:	Refers to initial mass of the animal
f.mass	Refers to final mass of the animal
d.mass	Refers to the difference between initial and final mass
propo	Refers to pro-Phenoloxidase activity (units/ml hemolymph)
propo_units_per_ml	Refers to the logarithmic value of pro-phenoloxidase (pro-PO) activity (units/ml hemolymph)
Sheet 2:	hemocytes
locust_id:	Refers to the number assigned to the animal
sex:	Refers to an animal either being male or female
treatment:	Refers to whether an animal was infected or not infected (control)
diet:	Refers to the proportion of protein relative to carbohydrate
cell:	Refers to the number of hemocytes in hemolymph (hemocytes/ml)
SQRT:	Refers to the square root value of the cells (hemocytes/ml)
Sheet 3:	specific growth rate
id:	Refers to the number assigned to the animal
sex:	Refers to an animal either being male or female
treatment:	Refers to whether an animal was infected or not infected (control)
diet:	Refers to the proportion of protein relative to carbohydrate
i.mass:	Refers to initial mass of the animal (mg)
f.mass:	Refers to final mass of the animal (mg)
m.gained:	Refers to the difference between initial and final mass (mg)
days:	Refers to the days in between the measurements of initial mass and final mass
sgr:	Refers to specific growth rate (μ)
Sheet 4:	consumption
Locust_id:	Refers to the number assigned to the animal
Sex:	Refers to an animal either being male or female
Met treatment:	Refers to whether an animal was infected or not infected (control)
Diet:	Refers to the proportion of protein relative to carbohydrate
Round 1 initial:	Refers to the initial mass of diet dish and diet mass together (mg)
Round 1 final:	Refers to the final mass of diet dish and diet mass together (mg)
c.food:	Refers to the amount of food consumed over the course of four days (mg)
m.animal:	Refers to the mass of the animal
mass eaten/ m.gram of animal:	Refers to the amount of food consumed by the animal normalized for mass
m.g:	Refers to the same as mass eaten/ m.gram of animal
Sheet 5:	spore cover
Locust_id:	Refers to the number assigned to the animal
sex:	Refers to an animal either being male or female
treatment:	Refers to whether an animal was infected or not infected (control)
diet:	Refers to the proportion of protein relative to carbohydrate
mass:	Refers to the mass of the animal (g)
Date of inoculation:	Refers to the date the animal was inoculated
Time inoculation:	Refers to the time the animal was inoculated
Date of Death:	The date animal died
If Alive (Date Frozen):	If the animal didn’t die then the date it was frozen alive
Spore cover on the abdomen:	Refers to the growth of spores on the locust’s abdomen (Ranked from 0 being none to 10 being fully covered)
Spore cover on the back legs:	Refers to the growth of spores on the locust’s back legs (Ranked from 0 being none to 10 being fully covered)
Spore cover on the front legs:	Refers to the growth of spores on the locust’s front legs (Ranked from 0 being none to 10 being fully covered)
Spore cover on the head:	Refers to the growth of spores on the locust’s head (Ranked from 0 being none to 10 being fully covered).
average:	Refers to average spore cover across back legs, front legs, abdomen, and head
Sheet 6:	survival
locust_id:	Refers to the number assigned to the animal
sex:	Refers to an animal either being male or female
treatment:	Refers to whether an animal was infected or not infected (control)
diet:	Color refers to the proportion of protein to carbohydrate with Yellow being 33p, Green being 50p, and blue being 83p
time:	Refers to the days the animal was alive
event:	Refers to whether an animal died or not with 0 representing no death and 1 representing death occurred
Sheet 7:	measuring the effect of mass on survival
locust_id:	Refers to the number assigned to the animal
sex:	Refers to an animal either being male or female
treatment:	Refers to whether an animal was infected or not infected (control)
diet:	Color refers to the proportion of protein to carbohydrate with Yellow being 33p, Green being 50p, and blue being 83p
time:	Refers to the days the animal was alive
event:	Refers to whether an animal died or not with 0 representing no death and 1 representing death occurred
mass:	Refers to the mass of the animal (mg)

## Sheet: phenoloxidase & total po
subject	treatment	diet	percent.protein	po_units_per_ml	total_po_units_per_ml	po	total_po	sex	i.mass	f.mass	d.mass	propo	propo_units_per_ml
1	infected	yellow	33	3.26003	3.7307	1819.85	5378.98	Male	1008	875	-133	3559.13	3.55134
2	infected	green	50	3.085	3.95451	1216.18	9005.48	Male	600	665	65	7789.3	3.8915
3	infected	blue	83	3.31408	3.78361	2061.03	6075.83	Male	561	814	253	4014.79	3.60366
4	control	yellow	33	3.32064	3.80159	2092.35	6332.66	Male	656	907	251	4240.31	3.6274
5	control	green	50	3.39523	3.94436	2484.45	8797.56	Male	563	884	321	6313.12	3.80024
6	control	blue	83	3.51213	4.49303	3251.86	31119.2	Male	520	742	222	27867.4	4.4451
7	infected	yellow	33	3.45872	3.9559	2875.51	9034.38	Female	675	743	68	6158.87	3.7895
8	infected	green	50	3.56101	4.57078	3639.23	37220.7	Female	982	1286	304	33581.5	4.5261
9	infected	blue	83	3.46487	4.16148	2916.54	14503.9	Female	680	711	31	11587.3	4.06398
10	control	yellow	33	3.18593	3.75925	1534.37	5744.43	Female	722	1165	443	4210.06	3.62429
11	control	green	50	3.45565	3.97844	2855.29	9515.63	Female	1003	1250	247	6660.34	3.8235
12	control	blue	83	3.45396	4.05032	2844.23	11228.5	Female	561	1060	499	8384.28	3.92347
13	infected	yellow	33	3.36814	3.80753	2334.19	6419.87	Male	653	724	71	4085.68	3.61126
15	infected	blue	83	3.51413	4.24132	3266.86	17430.9	Male	610	856	246	14164	4.15119
16	control	yellow	33	3.42536	3.87087	2662.95	7427.92	Male	555	825	270	4764.97	3.67806
17	control	green	50	3.59653	4.02493	3949.4	10590.9	Male	988	1381	393	6641.51	3.82227
20	infected	green	50	3.43976	3.76597	2752.71	5833.99	Female	702	816	114	3081.29	3.48873
21	infected	blue	83	3.77465	4.15954	5951.88	14439.2	Female	639	818	179	8487.33	3.92877
22	control	yellow	33	3.6892	4.30965	4888.73	20401	Female	622	885	263	15512.2	4.19067
23	control	green	50	3.52174	4.27648	3324.58	18900.9	Female	1393	1859	466	15576.4	4.19247
24	control	blue	83	3.74133	4.54939	5512.28	35431.3	Female	681	1112	431	29919.1	4.47595
25	infected	yellow	33	3.46156	3.96291	2894.41	9181.33	Male	625	732	107	6286.92	3.79844
26	infected	green	50	3.35258	3.83185	2252.07	6789.66	Male	830	798	-32	4537.59	3.65683
27	infected	blue	83	3.39778	4.08638	2499.1	12200.5	Male	677	685	8	9701.39	3.98683
29	control	green	50	3.712	3.9911	5152.33	9797.25	Male	657	946	289	4644.92	3.66698
30	control	blue	83	3.88848	4.18328	7735.35	15250.5	Male	578	810	232	7515.15	3.87594
31	infected	yellow	33	3.27515	3.82656	1884.29	6707.49	Female	768	1179	411	4823.2	3.68333
32	infected	green	50	3.36554	3.7319	2320.29	5393.86	Female	719	862	143	3073.57	3.48764
33	infected	blue	83	3.37439	3.7439	2368.06	5544.99	Female	635	795	160	3176.93	3.50201
34	control	yellow	33	3.89712	4.01521	7890.78	10356.5	Female	781	762	-19	2465.68	3.39194
36	control	blue	83	3.88716	4.07809	7711.86	11969.8	Female	1017	1541	524	4257.9	3.6292
37	infected	yellow	33	3.21263	3.73054	1631.64	5377.03	Male	602	700	98	3745.39	3.5735
38	infected	green	50	3.21962	3.78312	1658.15	6069.02	Male	747	741	-6	4410.86	3.64452
40	control	yellow	33	3.68645	3.8338	4857.91	6820.21	Male	588	796	208	1962.3	3.29277
41	control	green	50	3.86706	4.0537	7363.03	11316.3	Male	718	1075	357	3953.27	3.59696
42	control	blue	83	3.96245	4.09088	9171.8	12327.5	Male	762	1076	314	3155.7	3.4991
43	infected	yellow	33	3.28699	3.97986	1936.38	9546.84	Female	683	720	37	7610.46	3.88141
44	infected	green	50	3.05864	3.74877	1144.58	5607.54	Female	800	756	-44	4462.96	3.64962
45	infected	blue	83	3.38362	4.07811	2418.92	11970.3	Female	598	580	-18	9551.39	3.98007
46	control	yellow	33	3.95847	3.72442	9088.01	5301.81	Female	729	999	270	-3786.2	NA
47	control	green	50	4.00565	4.05066	10131.1	11237.1	Female	691	1110	419	1106.08	3.04379
49	infected	yellow	33	3.22982	3.93548	1697.56	8619.47	Male	587	541	-46	6921.92	3.84023
51	infected	blue	83	3.08397	3.75738	1213.31	5719.8	Male	661	847	186	4506.49	3.65384
52	control	yellow	33	3.10843	3.80776	1283.6	6423.28	Male	672	925	253	5139.68	3.71094
53	control	green	50	3.81116	3.73168	6473.81	5391.17	Male	589	880	291	-1082.63	NA
54	control	blue	83	3.69023	3.80371	4900.34	6363.68	Male	522	848	326	1463.34	3.16535
55	infected	yellow	33	3.13568	3.79473	1366.72	6233.49	Female	931	680	-251	4866.76	3.68724
56	infected	green	50	3.1576	3.85837	1437.49	7217.3	Female	805	950	145	5779.82	3.76191
57	infected	blue	83	3.12826	3.8408	1343.57	6931.01	Female	750	887	137	5587.44	3.74721
58	control	yellow	33	3.89804	3.81892	7907.51	6590.55	Female	643	977	334	-1316.97	NA
59	control	green	50	3.83995	3.86176	6917.55	7273.82	Female	671	1000	329	356.274	2.55178
60	control	blue	83	3.89189	3.79015	7796.36	6168.13	Female	502	634	132	-1628.23	NA
122	infected	green	50	3.297	4.25411	1981.52	17952	Male	575	769	194	15970.5	4.20332
123	infected	blue	83	3.03581	3.82285	1085.96	6650.4	Male	541	737	196	5564.44	3.74542
128	infected	green	50	3.23184	3.93904	1705.44	8690.4	Female	709	758	49	6984.96	3.84416
133	infected	yellow	33	3.19931	3.81069	1582.36	6466.8	Male	518	656	138	4884.44	3.68881
134	infected	green	50	3.33662	3.82855	2170.79	6738.32	Male	506	539	33	4567.53	3.65968
135	infected	blue	83	3.23391	3.83919	1713.6	6905.4	Male	543	651	108	5191.8	3.71532
139	infected	yellow	33	3.34223	4.01763	2199	10414.2	Female	689	823	134	8215.2	3.91462
140	infected	green	50	3.36628	4.2238	2324.24	16741.6	Female	939	1033	94	14417.4	4.15889
145	infected	yellow	33	3.28091	3.94478	1909.44	8806	Male	547	534	-13	6896.56	3.83863
146	infected	green	50	3.20726	4.16957	1611.6	14776.4	Male	558	578	20	13164.8	4.11941
147	infected	blue	83	3.23097	3.94945	1702.04	8901.2	Male	534	614	80	7199.16	3.85728
152	infected	green	50	3.22923	4.04014	1695.24	10968.4	Female	628	834	206	9273.16	3.96723
125	control	green	50	3.51021	3.92277	3237.5	8370.8	Male	548	726	178	5133.3	3.7104
126	control	blue	83	3.3687	3.93708	2337.2	8651.3	Male	480	680	200	6314.1	3.80031
130	control	yellow	33	3.43075	3.81704	2696.2	6562	Female	614	796	182	3865.8	3.58724
131	control	green	50	3.65232	4.07181	4490.72	11798	Female	710	949	239	7307.28	3.86376
132	control	blue	83	3.72622	4.22338	5323.76	16725.4	Female	660	795	135	11401.6	4.05697
136	control	yellow	33	3.41149	3.97895	2579.24	9526.8	Male	502	644	142	6947.56	3.84183
137	control	green	50	3.70186	4.01833	5033.36	10431.2	Male	585	625	40	5397.84	3.73222
138	control	blue	83	3.44007	3.96413	2754.68	9207.2	Male	589	891	302	6452.52	3.80973
142	control	yellow	33	3.61583	4.17304	4128.88	14895.1	Female	799	680	-119	10766.2	4.03206
143	control	green	50	3.74245	4.2405	5526.55	17397.9	Female	643	801	158	11871.3	4.0745
144	control	blue	83	3.77447	4.30427	5949.39	20149.8	Female	681	1032	351	14200.4	4.1523
148	control	yellow	33	3.44274	3.93046	2771.68	8520.4	Male	785	959	174	5748.72	3.75957
150	control	blue	83	3.53897	3.93751	3459.16	8659.8	Male	546	824	278	5200.64	3.71606
154	control	yellow	33	3.53485	3.86149	3426.52	7269.2	Female	685	827	142	3842.68	3.58463
156	control	blue	83	3.5125	3.8474	3254.61	7037.16	Female	597	837	240	3782.54	3.57778
159	infected	blue	83	3.4704	3.98388	2953.92	9635.6	Male	491	525	34	6681.68	3.82489
163	infected	yellow	33	3.45118	3.82683	2826.08	6711.6	Female	649	683	34	3885.52	3.58945
164	infected	green	50	3.25131	3.79012	1783.64	6167.6	Female	623	660	37	4383.96	3.64187
165	infected	blue	83	3.4354	4.02137	2725.22	10504.2	Female	708	653	-55	7779.03	3.89093
169	infected	yellow	33	3.27263	3.82683	1873.4	6711.6	Male	587	742	155	4838.2	3.68468
170	infected	green	50	3.2823	3.90402	1915.56	8017.2	Male	520	556	36	6101.64	3.78545
160	control	yellow	33	3.36704	3.93734	2328.32	8656.4	Male	503	641	138	6328.08	3.80127
161	control	green	50	3.7344	4.00101	5425.04	10023.2	Male	626	717	91	4598.16	3.66258
162	control	blue	83	3.48524	3.84745	3056.6	7038	Male	578	971	393	3981.4	3.60004
155	control	green	50	3.78533	3.95472	6100	9010	Female	560	816	256	2910	3.46389
166	control	yellow	33	3.49234	3.80378	3107	6364.8	Female	597	837	240	3257.8	3.51292
172	control	yellow	33	3.53606	3.93802	3436.04	8670	Male	472	508	36	5233.96	3.71883
174	control	blue	83	3.70174	3.92878	5032.05	8487.45	Male	503	855	352	3455.4	3.5385
178	control	yellow	33	3.60144	3.99057	3994.32	9785.2	Female	605	594	-11	5790.88	3.76274
179	control	green	50	3.63171	3.99656	4282.64	9921.2	Female	770	858	88	5638.56	3.75117

## Sheet: hemocytes
Locust_id	sex	treatment	diet	cell	SQRT
361	Male	Infected	33	44400	210.654
363	Male	Infected	83	8440	91.8559
365	Male	Infected	50	8440	91.8559
369	Male	Infected	33	98400	313.748
371	Male	Infected	50	5630	75
375	Male	Infected	83	74400	272.718
376	Male	Infected	33	14700	121.192
378	Male	Infected	83	18100	134.629
383	Male	Infected	50	52200	228.446
384	Male	Infected	83	54400	233.184
395	Male	Infected	50	33800	183.712
398	Male	Infected	50	77500	278.388
400	Male	Infected	33	26600	162.98
406	Male	Control	33	75700	275.045
407	Male	Control	50	139000	373.05
408	Male	Control	83	247000	496.655
409	Male	Control	33	40000	200
410	Male	Control	50	77500	278.388
411	Male	Control	83	23300	152.753
412	Male	Control	33	30800	175.594
413	Male	Control	50	29200	170.783
415	Male	Control	33	103000	320.156
416	Male	Control	50	77500	278.388
417	Male	Control	83	103000	320.156
418	Male	Control	33	74200	272.336
421	Female	Infected	33	10600	103.078
422	Female	Infected	50	14400	119.896
428	Female	Infected	50	12200	110.397
432	Female	Infected	83	22500	150
439	Female	Infected	33	108000	327.872
440	Female	Infected	50	18100	134.629
441	Female	Infected	83	236000	485.412
443	Female	Infected	50	151000	388.104
444	Female	Infected	83	72500	269.258
446	Female	Infected	50	171000	414.11
449	Female	Infected	50	173000	416.083
451	Female	Infected	33	276000	525.595
452	Female	Infected	50	212000	460.326
455	Female	Infected	50	108000	328.824
456	Female	Infected	83	546000	738.715
464	Female	Infected	50	436000	660.177
468	Female	Control	83	47500	217.945
469	Female	Control	33	45800	214.087
470	Female	Control	50	233000	482.183
474	Female	Control	83	22500	150
476	Female	Control	50	4170	64.5497
477	Female	Control	83	20000	141.421
478	Female	Control	33	96700	310.913
479	Female	Control	50	35800	189.297
480	Female	Control	83	159000	398.957
122	Male	Infected	50	120000	346.737
123	Male	Infected	83	69200	263.027
126	Male	Control	83	47900	218.776
128	Female	Infected	50	347000	588.844
130	Female	Control	33	87100	295.121
131	Female	Control	50	25100	158.489
134	Male	Infected	50	263000	512.861
135	Male	Infected	83	372000	609.537
136	Male	Control	33	33900	184.077
137	Male	Control	50	35500	188.365
138	Male	Control	83	67600	260.016
139	Female	Infected	33	513000	716.143
140	Female	Infected	50	186000	431.519
143	Female	Control	50	100000	316.228
144	Female	Control	83	60300	245.471
146	Male	Infected	50	282000	530.884
147	Male	Infected	83	288000	537.032
148	Male	Control	33	27500	165.959
149	Male	Control	50	45700	213.796
152	Female	Infected	50	372000	609.537
154	Female	Control	33	32400	179.887
155	Female	Control	50	58900	242.661
156	Female	Control	83	30900	175.792
160	Male	Control	33	20900	144.544
161	Male	Control	50	55000	234.423
162	Male	Control	83	52500	229.087
163	Female	Infected	33	145000	380.189
165	Female	Infected	83	309000	555.904
166	Female	Control	33	43700	208.93
167	Female	Control	50	32400	179.887
169	Male	Infected	33	200000	446.684
170	Male	Infected	50	513000	716.143
174	Male	Control	83	15100	123.027
177	Female	Infected	83	468000	683.912
178	Female	Control	33	44700	211.349
179	Female	Control	50	23400	153.109

## Sheet: specific growth rate
id	sex	treatment	diet	i.mass	f.mass	m.gained	days	sgr
1	Male	Infected	0.33	1008	875	-133	4	-0.0471665
2	Male	Infected	0.5	600	665	65	4	0.0342858
3	Male	Infected	0.83	561	814	253	4	0.12408
4	Male	Control	0.33	656	907	251	4	0.107994
5	Male	Control	0.5	563	884	321	4	0.150392
6	Male	Control	0.83	520	742	222	4	0.118507
7	Female	Infected	0.33	675	743	68	4	0.0319945
8	Female	Infected	0.5	982	1286	304	4	0.0899002
9	Female	Infected	0.83	680	711	31	4	0.0148599
10	Female	Control	0.33	722	1165	443	4	0.159484
11	Female	Control	0.5	1003	1250	247	4	0.0733827
12	Female	Control	0.83	561	1060	499	4	0.212101
13	Male	Infected	0.33	653	724	71	4	0.0344048
15	Male	Infected	0.83	610	856	246	4	0.112937
16	Male	Control	0.33	555	825	270	4	0.132138
17	Male	Control	0.5	988	1381	393	4	0.111627
18	Male	Control	0.83	544	870	326	4	0.156515
20	Female	Infected	0.5	702	816	114	4	0.0501603
21	Female	Infected	0.83	639	818	179	4	0.0823193
22	Female	Control	0.33	622	885	263	4	0.117549
23	Female	Control	0.5	1393	1859	466	4	0.096193
24	Female	Control	0.83	681	1112	431	4	0.163451
25	Male	Infected	0.33	625	732	107	4	0.0526763
26	Male	Infected	0.5	830	798	-32	4	-0.0131057
27	Male	Infected	0.83	677	685	8	4	0.00391586
29	Male	Control	0.5	657	946	289	4	0.12152
30	Male	Control	0.83	578	810	232	4	0.112487
31	Female	Infected	0.33	768	1179	411	4	0.142877
32	Female	Infected	0.5	719	862	143	4	0.0604646
33	Female	Infected	0.83	635	795	160	4	0.0749057
34	Female	Control	0.33	781	762	-19	4	-0.00820953
36	Female	Control	0.83	1017	1541	524	4	0.138525
37	Male	Infected	0.33	602	700	98	4	0.0502743
38	Male	Infected	0.5	747	741	-6	4	-0.00268819
39	Male	Infected	0.83	532	692	160	4	0.0876475
40	Male	Control	0.33	588	796	208	4	0.100957
41	Male	Control	0.5	718	1075	357	4	0.134535
42	Male	Control	0.83	762	1076	314	4	0.11502
43	Female	Infected	0.33	683	720	37	4	0.0175855
44	Female	Infected	0.5	800	756	-44	4	-0.0188568
45	Female	Infected	0.83	598	580	-18	4	-0.0101876
46	Female	Control	0.33	729	999	270	4	0.105027
47	Female	Control	0.5	691	1110	419	4	0.157992
49	Male	Infected	0.33	587	541	-46	4	-0.0272018
51	Male	Infected	0.83	661	847	186	4	0.082649
52	Male	Control	0.33	672	925	253	4	0.106512
53	Male	Control	0.5	589	880	291	4	0.133832
54	Male	Control	0.83	522	848	326	4	0.161738
55	Female	Infected	0.33	931	680	-251	4	-0.104722
56	Female	Infected	0.5	805	950	145	4	0.0552066
57	Female	Infected	0.83	750	887	137	4	0.0559239
58	Female	Control	0.33	643	977	334	4	0.139447
59	Female	Control	0.5	671	1000	329	4	0.132995
60	Female	Control	0.83	502	634	132	4	0.0778163
121	Male	Infected	0.33	512	652	140	4	0.0805733
122	Male	Infected	0.5	575	769	194	4	0.096907
123	Male	Infected	0.83	541	737	196	4	0.103056
124	Male	Control	0.33	519	500	-19	4	-0.0124319
125	Male	Control	0.5	548	726	178	4	0.0937582
126	Male	Control	0.83	480	680	200	4	0.116102
127	Female	Infected	0.33	975	1254	279	4	0.0838854
128	Female	Infected	0.5	709	758	49	4	0.022276
130	Female	Control	0.33	614	796	182	4	0.0865348
131	Female	Control	0.5	710	949	239	4	0.0967146
132	Female	Control	0.83	660	795	135	4	0.0620341
133	Male	Infected	0.33	518	656	138	4	0.0787285
134	Male	Infected	0.5	506	539	33	4	0.0210596
135	Male	Infected	0.83	543	651	108	4	0.0604668
136	Male	Control	0.33	502	644	142	4	0.0830329
137	Male	Control	0.5	585	625	40	4	0.0220466
138	Male	Control	0.83	589	891	302	4	0.137973
139	Female	Infected	0.33	689	823	134	4	0.0592383
140	Female	Infected	0.5	939	1033	94	4	0.0318023
142	Female	Control	0.33	799	680	-119	4	-0.053756
143	Female	Control	0.5	643	801	158	4	0.0732387
144	Female	Control	0.83	681	1032	351	4	0.138564
145	Male	Infected	0.33	547	534	-13	4	-0.00801765
146	Male	Infected	0.5	558	578	20	4	0.0117383
147	Male	Infected	0.83	534	614	80	4	0.046533
148	Male	Control	0.33	785	959	174	4	0.0667358
149	Male	Control	0.5	547	917	370	4	0.17222
150	Male	Control	0.83	546	824	278	4	0.137184
151	Female	Infected	0.33	677	705	28	4	0.0135088
152	Female	Infected	0.5	628	834	206	4	0.0945644
153	Female	Infected	0.83	586	664	78	4	0.0416541
154	Female	Control	0.33	685	827	142	4	0.0627953
155	Female	Control	0.5	560	816	256	4	0.125493
156	Female	Control	0.83	597	837	240	4	0.112636
157	Male	Infected	0.33	582	544	-38	4	-0.0225071

## Sheet: consumption
Locust_id	Sex	Met treatment	Diet	ROUND 1: [Diet dish + diet mass (mg)] - initial	ROUND 1: [Diet dish + diet mass (mg)] - final	c.food	m.animal	mass eaten/m.gram of animal	m.g
1	Male	Infected	0.33	8864	8686	44.5	1008	0.0441468	0.0441468
2	Male	Infected	0.5	8489	8192	74.25	600	0.12375	0.12375
3	Male	Infected	0.83	8158	7879	69.75	562	0.12411	0.12411
4	Male	Control	0.33	8699	8038	165.25	656	0.251905	0.251905
5	Male	Control	0.5	8722	8222	125	563	0.222025	0.222025
6	Male	Control	0.83	8630	8227	100.75	520	0.19375	0.19375
7	Female	Infected	0.33	8485	8147	84.5	675	0.125185	0.125185
8	Female	Infected	0.5	8184	7546	159.5	982	0.162424	0.162424
9	Female	Infected	0.83	7984	7768	54	680	0.0794118	0.0794118
10	Female	Control	0.33	8469	7715	188.5	722	0.26108	0.26108
11	Female	Control	0.5	8923	8101	205.5	1003	0.204885	0.204885
12	Female	Control	0.83	10009	9483	131.5	561	0.234403	0.234403
13	Male	Infected	0.33	9192	8858	83.5	653	0.127871	0.127871
14	Male	Infected	0.5	8670	8277	98.25	891	0.110269	0.110269
15	Male	Infected	0.83	8843	8479	91	610	0.14918	0.14918
16	Male	Control	0.33	8326	7630	174	555	0.313514	0.313514
17	Male	Control	0.5	8168	7362	201.5	653	0.308576	0.308576
18	Male	Control	0.83	6998	6460	134.5	891	0.150954	0.150954
19	Female	Infected	0.33	7138	7133	1.25	610	0.00204918	0.00204918
20	Female	Infected	0.5	7860	7546	78.5	555	0.141441	0.141441
21	Female	Infected	0.83	8639	8270	92.25	988	0.0933704	0.0933704
22	Female	Control	0.33	8389	7782	151.75	544	0.278952	0.278952
23	Female	Control	0.5	9182	8443	184.75	763	0.242136	0.242136
24	Female	Control	0.83	10145	9406	184.75	702	0.263177	0.263177
25	Male	Infected	0.33	9047	8699	87	639	0.13615	0.13615
26	Male	Infected	0.5	9569	9285	71	622	0.114148	0.114148
27	Male	Infected	0.83	8397	8197	50	677	0.0738552	0.0738552
29	Male	Control	0.5	8524	7914	152.5	657	0.232116	0.232116
30	Male	Control	0.83	9322	8776	136.5	578	0.236159	0.236159
31	Female	Infected	0.33	8575	7821	188.5	768	0.245443	0.245443
32	Female	Infected	0.5	8056	7737	79.75	719	0.110918	0.110918
33	Female	Infected	0.83	9730	9533	49.25	635	0.0775591	0.0775591
35	Female	Control	0.5	9591	9533	14.5	690	0.0210145	0.0210145
36	Female	Control	0.83	8521	7778	185.75	1017	0.182645	0.182645
37	Male	Infected	0.33	8506	8197	77.25	602	0.128322	0.128322
38	Male	Infected	0.5	8552	8291	65.25	747	0.0873494	0.0873494
39	Male	Infected	0.83	8500	8339	40.25	532	0.0756579	0.0756579
40	Male	Control	0.33	8813	8404	102.25	588	0.173895	0.173895
41	Male	Control	0.5	9141	8479	165.5	718	0.230501	0.230501
42	Male	Control	0.83	8458	7818	160	762	0.209974	0.209974
43	Female	Infected	0.33	8993	8638	88.75	683	0.129941	0.129941
44	Female	Infected	0.5	8533	8232	75.25	800	0.0940625	0.0940625
45	Female	Infected	0.83	7509	7371	34.5	598	0.0576923	0.0576923
46	Female	Control	0.33	11165	10447	179.5	729	0.246228	0.246228
47	Female	Control	0.5	8539	7929	152.5	691	0.220695	0.220695
49	Male	Infected	0.33	9220	8960	65	587	0.110733	0.110733
50	Male	Infected	0.5	8628	8513	28.75	559	0.0514311	0.0514311
51	Male	Infected	0.83	8135	7887	62	661	0.0937973	0.0937973
52	Male	Control	0.33	10054	9424	157.5	672	0.234375	0.234375
53	Male	Control	0.5	8461	7889	143	589	0.242784	0.242784
54	Male	Control	0.83	8782	8321	115.25	522	0.220785	0.220785
55	Female	Infected	0.33	9996	9830	41.5	931	0.0445757	0.0445757
56	Female	Infected	0.5	9741	9254	121.75	805	0.151242	0.151242
57	Female	Infected	0.83	9696	9346	87.5	750	0.116667	0.116667
58	Female	Control	0.33	8943	8157	196.5	643	0.305599	0.305599
59	Female	Control	0.5	8276	7467	202.25	671	0.301416	0.301416
60	Female	Control	0.83	10323	10090	58.25	502	0.116036	0.116036
61	Male	Infected	0.33	8517	7510	251.75	867	0.290369	0.290369
62	Male	Infected	0.5	8580	8278	75.5	524	0.144084	0.144084
63	Male	Infected	0.83	7840	7604	59	602	0.0980066	0.0980066
64	Male	Control	0.33	8158	7671	121.75	597	0.203936	0.203936
65	Male	Control	0.5	8613	8138	118.75	722	0.164474	0.164474
66	Male	Control	0.83	8652	8626	6.5	654	0.00993884	0.00993884
67	Female	Infected	0.33	9343	8689	163.5	926	0.176566	0.176566
68	Female	Infected	0.5	8564	8119	111.25	672	0.165551	0.165551
69	Female	Infected	0.83	8258	8221	9.25	780	0.011859	0.011859
70	Female	Control	0.33	8989	8019	242.5	955	0.253927	0.253927
71	Female	Control	0.5	8725	8659	16.5	555	0.0297297	0.0297297
72	Female	Control	0.83	8859	8062	199.25	784	0.254145	0.254145
74	Male	Infected	0.5	9518	9386	33	515	0.0640777	0.0640777
75	Male	Infected	0.83	8521	8455	16.5	713	0.0231417	0.0231417
76	Male	Control	0.33	8650	7839	202.75	589	0.344228	0.344228
77	Male	Control	0.5	9300	9132	42	458	0.0917031	0.0917031
78	Male	Control	0.83	6961	6953	2	645	0.00310078	0.00310078
79	Female	Infected	0.33	8146	7973	43.25	653	0.0662328	0.0662328
80	Female	Infected	0.5	8517	8494	5.75	620	0.00927419	0.00927419
81	Female	Infected	0.83	8147	7973	43.5	665	0.0654135	0.0654135
82	Female	Control	0.33	8274	7531	185.75	631	0.294374	0.294374
83	Female	Control	0.5	8439	7682	189.25	742	0.255054	0.255054
85	Male	Infected	0.83	9661	9398	65.75	573	0.114747	0.114747
86	Male	Infected	0.5	8631	8544	21.75	530	0.0410377	0.0410377
87	Male	Infected	0.83	7669	7460	52.25	512	0.102051	0.102051
88	Male	Control	0.33	10003	9441	140.5	601	0.233777	0.233777
89	Male	Control	0.5	9421	8746	168.75	626	0.269569	0.269569
90	Male	Control	0.83	10031	9463	142	548	0.259124	0.259124
91	Female	Infected	0.33	9323	9077	61.5	866	0.0710162	0.0710162
92	Female	Infected	0.5	8775	8458	79.25	672	0.117932	0.117932
93	Female	Infected	0.83	8473	8433	10	551	0.0181488	0.0181488
94	Female	Control	0.33	11314	10369	236.25	701	0.337019	0.337019
95	Female	Control	0.5	8297	7608	172.25	592	0.290963	0.290963
96	Female	Control	0.83	9267	8826	110.25	620	0.177823	0.177823
99	Male	Infected	0.83	8674	8666	2	557	0.00359066	0.00359066
100	Male	Control	0.33	9010	8258	188	587	0.320273	0.320273
101	Male	Control	0.5	8121	7458	165.75	682	0.243035	0.243035
102	Male	Control	0.83	8898	8888	2.5	657	0.00380518	0.00380518
103	Female	Infected	0.33	8405	7890	128.75	846	0.152187	0.152187
105	Female	Infected	0.83	8337	8318	4.75	702	0.00676638	0.00676638
106	Female	Control	0.33	8417	8416	0.25	795	0.000314465	0.000314465
107	Female	Control	0.5	8299	8249	12.5	628	0.0199045	0.0199045
108	Female	Control	0.83	8425	8419	1.5	814	0.00184275	0.00184275
109	Male	Infected	0.33	9852	9844	2	537	0.0037244	0.0037244
110	Male	Infected	0.5	8856	8798	14.5	495	0.0292929	0.0292929
111	Male	Infected	0.83	8914	8910	1	555	0.0018018	0.0018018
112	Male	Control	0.33	7286	7274	3	400	0.0075	0.0075
113	Male	Control	0.5	8764	8276	122	411	0.296837	0.296837
114	Male	Control	0.83	8811	8218	148.25	620	0.239113	0.239113
117	Female	Infected	0.83	6099	5976	30.75	637	0.0482732	0.0482732
118	Female	Control	0.33	8591	7791	200	629	0.317965	0.317965
120	Female	Control	0.83	8195	7495	175	729	0.240055	0.240055
121	Male	Infected	0.33	8880	8527	88.25	512	0.172363	0.172363
122	Male	Infected	0.5	9483	8911	143	575	0.248696	0.248696
123	Male	Infected	0.83	8337	7929	102	541	0.18854	0.18854
124	Male	Control	0.33	8534	8039	123.75	519	0.238439	0.238439
125	Male	Control	0.5	8608	8063	136.25	548	0.248631	0.248631
126	Male	Control	0.83	8745	8245	125	480	0.260417	0.260417
127	Female	Infected	0.33	8187	7288	224.75	975	0.230513	0.230513
128	Female	Infected	0.5	9135	8754	95.25	709	0.134344	0.134344
129	Female	Infected	0.83	9143	9012	32.75	660	0.0496212	0.0496212
130	Female	Control	0.33	8324	7960	91	614	0.148208	0.148208
131	Female	Control	0.5	8572	7807	191.25	710	0.269366	0.269366
132	Female	Control	0.83	8502	8009	123.25	660	0.186742	0.186742
133	Male	Infected	0.33	8195	7821	93.5	518	0.180502	0.180502
134	Male	Infected	0.5	8459	8138	80.25	506	0.158597	0.158597
135	Male	Infected	0.83	10129	9708	105.25	543	0.193831	0.193831
136	Male	Control	0.33	9679	9350	82.25	502	0.163845	0.163845
137	Male	Control	0.5	9383	8941	110.5	585	0.188889	0.188889
138	Male	Control	0.83	9136	8443	173.25	589	0.294143	0.294143
139	Female	Infected	0.33	9998	9501	124.25	689	0.180334	0.180334
140	Female	Infected	0.5	9061	8100	240.25	939	0.255857	0.255857
141	Female	Infected	0.83	9482	9368	28.5	606	0.0470297	0.0470297
142	Female	Control	0.33	8710	8397	78.25	799	0.0979349	0.0979349
143	Female	Control	0.5	10881	10244	159.25	643	0.247667	0.247667
144	Female	Control	0.83	9362	8274	272	681	0.399413	0.399413
145	Male	Infected	0.33	8870	8724	36.5	547	0.0667276	0.0667276
146	Male	Infected	0.5	7555	7299	64	558	0.114695	0.114695
147	Male	Infected	0.83	8752	8468	71	534	0.132959	0.132959
148	Male	Control	0.33	8584	7919	166.25	785	0.211783	0.211783
149	Male	Control	0.5	8720	7849	217.75	547	0.39808	0.39808
150	Male	Control	0.83	8188	7589	149.75	546	0.274267	0.274267
151	Female	Infected	0.33	8582	8289	73.25	677	0.108198	0.108198
152	Female	Infected	0.5	10656	10067	147.25	628	0.234475	0.234475
153	Female	Infected	0.83	8984	8604	95	586	0.162116	0.162116
154	Female	Control	0.33	9743	9129	153.5	685	0.224088	0.224088
155	Female	Control	0.5	8787	7732	263.75	560	0.470982	0.470982
156	Female	Control	0.83	10951	10322	157.25	597	0.2634	0.2634
157	Male	Infected	0.33	8688	8396	73	582	0.12543	0.12543
158	Male	Infected	0.5	8569	8409	40	511	0.0782779	0.0782779
159	Male	Infected	0.83	8341	8181	40	491	0.0814664	0.0814664
160	Male	Control	0.33	10043	9479	141	503	0.280318	0.280318
161	Male	Control	0.5	8520	8180	85	626	0.135783	0.135783
162	Male	Control	0.83	9236	8603	158.25	578	0.273789	0.273789
163	Female	Infected	0.33	8956	8423	133.25	649	0.205316	0.205316
164	Female	Infected	0.5	8943	8595	87	623	0.139647	0.139647
165	Female	Infected	0.83	9347	9042	76.25	708	0.107698	0.107698
166	Female	Control	0.33	8486	7467	254.75	648	0.393133	0.393133
167	Female	Control	0.5	8976	8488	122	621	0.196457	0.196457
168	Female	Control	0.83	8547	8497	12.5	657	0.0190259	0.0190259
169	Male	Infected	0.33	7686	7147	134.75	587	0.229557	0.229557
170	Male	Infected	0.5	8516	8246	67.5	520	0.129808	0.129808
172	Male	Control	0.33	10457	10045	103	472	0.21822	0.21822
174	Male	Control	0.83	8857	8363	123.5	503	0.245527	0.245527
175	Female	Infected	0.33	8799	8533	66.5	643	0.103421	0.103421
177	Female	Infected	0.83	8957	8807	37.5	680	0.0551471	0.0551471
178	Female	Control	0.33	8907	8103	201	605	0.332231	0.332231
179	Female	Control	0.5	9849	8874	243.75	770	0.316558	0.316558
181	Male	Infected	0.33	8550	8013	134.25	647	0.207496	0.207496
182	Male	Infected	0.5	9113	8445	167	504	0.331349	0.331349
183	Male	Infected	0.83	8774	8411	90.75	492	0.184451	0.184451
184	Male	Control	0.33	8920	8367	138.25	558	0.24776	0.24776
185	Male	Control	0.5	8458	7874	146	558	0.261649	0.261649
187	Female	Infected	0.33	8915	8441	118.5	652	0.181748	0.181748
188	Female	Infected	0.5	6155	5435	180	705	0.255319	0.255319
189	Female	Infected	0.83	8912	8432	120	667	0.17991	0.17991
190	Female	Control	0.33	9224	8383	210.25	581	0.361876	0.361876
191	Female	Control	0.5	7361	6673	172	689	0.249637	0.249637
194	Male	Infected	0.5	9187	8743	111	538	0.20632	0.20632
196	Male	Control	0.33	8633	7922	177.75	499	0.356212	0.356212
197	Male	Control	0.5	9025	8362	165.75	477	0.347484	0.347484
199	Female	Infected	0.33	9582	8112	367.5	739	0.497294	0.497294
200	Female	Infected	0.5	9318	8631	171.75	709	0.242243	0.242243
202	Female	Control	0.33	8427	8005	105.5	695	0.151799	0.151799
203	Female	Control	0.5	8938	8340	149.5	681	0.21953	0.21953
204	Female	Control	0.83	8779	8251	132	669	0.197309	0.197309
205	Male	Infected	0.33	8791	8541	62.5	507	0.123274	0.123274
207	Male	Infected	0.83	10046	9477	142.25	568	0.25044	0.25044
208	Male	Control	0.33	8112	7662	112.5	543	0.207182	0.207182
209	Male	Control	0.5	8431	8353	19.5	521	0.037428	0.037428
210	Male	Control	0.83	8550	7968	145.5	549	0.265027	0.265027
211	Female	Infected	0.33	8807	8440	91.75	597	0.153685	0.153685
212	Female	Infected	0.5	10175	10068	26.75	675	0.0396296	0.0396296
213	Female	Infected	0.83	8126	7806	80	631	0.126783	0.126783
214	Female	Control	0.33	9633	8949	171	677	0.252585	0.252585
216	Female	Control	0.83	9419	8924	123.75	585	0.211538	0.211538
217	Male	Infected	0.33	8636	8479	39.25	462	0.0849567	0.0849567
218	Male	Infected	0.5	10245	9947	74.5	522	0.14272	0.14272
219	Male	Infected	0.83	8892	8590	75.5	518	0.145753	0.145753
220	Male	Control	0.33	8015	7061	238.5	746	0.319705	0.319705
221	Male	Control	0.5	8820	8208	153	540	0.283333	0.283333
222	Male	Control	0.83	8605	8034	142.75	633	0.225513	0.225513
223	Female	Infected	0.33	10046	9684	90.5	716	0.126397	0.126397
224	Female	Infected	0.5	8582	8123	114.75	657	0.174658	0.174658
225	Female	Infected	0.83	8571	8091	120	647	0.185471	0.185471
226	Female	Control	0.33	9844	9317	131.75	554	0.237816	0.237816
227	Female	Control	0.5	8737	8031	176.5	641	0.275351	0.275351
228	Female	Control	0.83	9123	8938	46.25	488	0.0947746	0.0947746
230	Male	Infected	0.5	10134	9962	43	458	0.0938865	0.0938865
232	Male	Control	0.33	9512	9110	100.5	544	0.184743	0.184743
234	Male	Control	0.83	9484	9435	12.25	590	0.0207627	0.0207627
235	Female	Infected	0.33	10092	9467	156.25	731	0.213748	0.213748
237	Female	Infected	0.83	9212	8867	86.25	622	0.138666	0.138666
238	Female	Control	0.33	8956	8500	114	567	0.201058	0.201058
239	Female	Control	0.5	8291	7813	119.5	672	0.177827	0.177827
240	Female	Control	0.83	8880	8310	142.5	755	0.188742	0.188742

## Sheet: spore cover
Locust_id	sex	treatment	diet	mass	Date of Innocualtion	Time innoculated (H:M)	Date of Death	If Alive (Date Frozen)	Spore cover on the abdomen (Rank 1-10)	Spore cover on the back legs (Rank 1-10)	Spore cover on the front legs (Rank 1-10)	Spore cover on the head (Rank 1-10)	average
241	Male	Infected	0.33	1.04	2023-12-01	11:30:00	2023-12-08		9	3	0	9	5.25
242	Male	Infected	0.5	0.768	2023-12-01	11:30:00	2023-12-08		10	10	10	10	10
243	Male	Infected	0.83	0.746	2023-12-01	11:30:00	2023-12-07		10	10	10	10	10
247	Female	Infected	0.33	0.975	2023-12-01	11:30:00	2023-12-08		0	1	1	1	0.75
248	Female	Infected	0.5	1.423	2023-12-01	11:30:00	molted	2023-12-07	0	0	0	0	0
249	Female	Infected	0.83	1.575	2023-12-01	11:30:00	2023-12-07	x	4	4	5	5	4.5
253	Male	Infected	0.33	0.65	2023-12-01	11:30:00			4	3	4	5	4
254	Male	Infected	0.5	0.839	2023-12-01	11:30:00	2023-12-08		9	9	10	10	9.5
255	Male	Infected	0.83	1.147	2023-12-01	11:30:00	2023-12-08		0	0	0	0	0
259	Female	Infected	0.33	1.559	2023-12-01	11:30:00	molted	2023-12-07	0	0	0	0	0
260	Female	Infected	0.5	1.596	2023-12-01	11:30:00	molted	2023-12-07	0	0	0	0	0
261	Female	Infected	0.83	1.152	2023-12-01	11:30:00	molted	2023-12-10	1	0	0	3	1
266	Male	Infected	0.5	0.893	2023-12-01	11:30:00	2023-12-09		9	10	10	9	9.5
267	Male	Infected	0.83	0.437	2023-12-01	11:30:00	2023-12-04		10	8	10	10	9.5
278	Male	Infected	0.5	0.759	2023-12-01	11:30:00	2023-12-08		10	10	10	10	10
279	Male	Infected	0.83	1.043	2023-12-01	11:30:00	2023-12-07		6	2	3	2	3.25
283	Female	Infected	0.33	0.967	2023-12-01	11:30:00	2023-12-10		3	0	1	5	2.25
284	Female	Infected	0.5	1.265	2023-12-01	11:30:00	2023-12-10		0	0	1	2	0.75
289	Male	Infected	0.33	0.945	2023-12-01	11:30:00			1	1	0	3	1.25
291	Male	Infected	0.83	0.662	2023-12-01	11:30:00	2023-12-05		10	10	10	10	10
295	Female	Infected	0.33	1.037	2023-12-01	11:30:00			1	0	7	6	3.5
296	Female	Infected	0.5	0.731	2023-12-01	11:30:00	2023-12-08		2	2	3	6	3.25
297	Female	Infected	0.83	1.502	2023-12-01	11:30:00	molted	2023-12-09	0	0	0	0	0
301	Male	Infected	0.33	0.753	2023-12-01	11:30:00	2023-12-08		6	4	3	7	5
302	Male	Infected	0.5	1.128	2023-12-01	11:30:00	2023-12-07		0	0	0	0	0
303	Male	Infected	0.83	1.415	2023-12-01	11:30:00	2023-12-07		2	1	2	8	3.25
304	Male	Infected	0.33	0.57	2023-12-01	11:30:00	2023-12-08		0	0	0	0	0
305	Male	Infected	0.5	0.525	2023-12-01	11:30:00	2023-12-05		10	10	10	9	9.75
306	Male	Infected	0.83	1.063	2023-12-01	11:30:00	2023-12-08		10	10	10	10	10
307	Female	Infected	0.33	1.852	2023-12-01	11:30:00	molted	2023-12-05	2	2	2	4	2.5
308	Female	Infected	0.5	1.008	2023-12-01	11:30:00	2023-12-08		4	5	7	8	6
309	Female	Infected	0.83	1.225	2023-12-01	11:30:00	2023-12-09		8	9	10	8	8.75
310	Female	Infected	0.33	0.948	2023-12-01	11:30:00	2023-12-09		0	0	0	0	0
311	Female	Infected	0.5	0.897	2023-12-01	11:30:00	2023-12-08		2	2	4	6	3.5
312	Female	Infected	0.83	1.371	2023-12-01	11:30:00	2023-12-07		2	0	2	6	2.5
313	Male	Infected	0.33	0.656	2023-12-01	11:30:00	2023-12-08		5	4	4	5	4.5
314	Male	Infected	0.5	0.544	2023-12-01	11:30:00	2023-12-06		10	4	9	9	8
315	Male	Infected	0.83	0.726	2023-12-01	11:30:00	2023-12-06		10	10	10	10	10
316	Male	Infected	0.33	1.024	2023-12-01	11:30:00	2023-12-07		4	1	1	9	3.75
317	Male	Infected	0.5	1.114	2023-12-01	11:30:00	2023-12-07		3	2	4	9	4.5
319	Female	Infected	0.33	1.622	2023-12-01	11:30:00	molted	2023-12-06	1	1	1	0	0.75
321	Female	Infected	0.83	0.775	2023-12-01	11:30:00	2023-12-08		10	10	10	10	10
323	Female	Infected	0.5	1.582	2023-12-01	11:30:00	molted	2023-12-07	0	0	0	2	0.5
324	Female	Infected	0.83	0.745	2023-12-01	11:30:00	2023-12-06		10	10	10	10	10
325	Male	Infected	0.33	0.7	2023-12-01	11:30:00	2023-12-07		3	2	4	4	3.25
326	Male	Infected	0.5	0.553	2023-12-01	11:30:00	2023-12-07		10	5	8	10	8.25
327	Male	Infected	0.83	0.99	2023-12-01	11:30:00	2025-12-07		0	1	0	4	1.25
328	Male	Infected	0.33	0.623	2023-12-01	11:30:00	2023-12-10		7	6	7	8	7
329	Male	Infected	0.5	0.648	2023-12-01	11:30:00	2023-12-08		0	0	5	2	1.75
330	Male	Infected	0.83	1.072	2023-12-01	11:30:00	2023-12-09		10	10	10	10	10
331	Female	Infected	0.33	0.665	2023-12-01	11:30:00	2023-12-08		8	6	8	9	7.75
332	Female	Infected	0.5	0.681	2023-12-01	11:30:00	2023-12-06		10	9	10	10	9.75
333	Female	Infected	0.83	0.947	2023-12-01	11:30:00	2023-12-06		10	7	10	10	9.25
335	Female	Infected	0.5	0.633	2023-12-01	11:30:00	2023-12-09		10	9	9	10	9.5
337	Male	Infected	0.33	0.555	2023-12-01	11:30:00	2023-12-08		0	0	0	0	0
338	Male	Infected	0.5	0.957	2023-12-01	11:30:00	molted	2023-12-08	0	0	0	0	0
339	Male	Infected	0.83	0.494	2023-12-01	11:30:00	2023-12-06		10	10	10	10	10
341	Male	Infected	0.5	1.14	2023-12-01	11:30:00	2023-12-09		10	10	10	10	10
342	Male	Infected	0.83	1.002	2023-12-01	11:30:00	2023-12-08		7	0	0	1	2
343	Female	Infected	0.33	1.353	2023-12-01	11:30:00	molted	2023-12-08	0	0	0	0	0
345	Female	Infected	0.83	1.008	2023-12-01	11:30:00	2023-12-09		7	8	9	8	8
346	Female	Infected	0.33	0.782	2023-12-01	11:30:00	2023-12-07		7	5	5	5	5.5
349	Male	Infected	0.33	1.057	2023-12-01	11:30:00			1	1	0	4	1.5
350	Male	Infected	0.5	0.59	2023-12-01	11:30:00	2023-12-07		10	10	10	10	10
351	Male	Infected	0.83	1.051	2023-12-01	11:30:00	2023-12-09		10	9	10	10	9.75
353	Male	Infected	0.5	0.692	2023-12-01	11:30:00	2023-12-07		10	10	10	10	10
354	Male	Infected	0.83	0.523	2023-12-01	11:30:00	2023-12-08		10	10	10	10	10
358	Female	Infected	0.33	0.99	2023-12-01	11:30:00			0	0	0	0	0
359	Female	Infected	0.5	1.281	2023-12-01	11:30:00	2023-12-08		1	0	1	2	1
290	Male	Infected	0.5	0.568	2023-12-01	11:30:00			4	5	6	4	4.75
293	Male	Control	0.5	0.669	2023-12-01	11:30:00	2023-12-11		0	0	0	0	0
294	Male	Control	0.83	0.827	2023-12-01	11:30:00	molted	2023-12-10	0	0	0	0	0
300	Female	Control	0.83	1.667	2023-12-01	11:30:00	molted	2023-12-06	0	0	0	0	0
244	Male	Control	0.33	0.797	2023-12-01	11:30:00	2023-12-10		0	0	0	0	0
245	Male	Control	0.5	0.894	2023-12-01	11:30:00	molted	2023-12-08	0	0	0	0	0
251	Female	Control	0.5	0.85	2023-12-01	11:30:00	2023-12-05		0	0	0	0	0
252	Female	Control	0.83	1.566	2023-12-01	11:30:00	molted	2023-12-07	0	0	0	0	0
256	Male	Control	0.33	1.05	2023-12-01	11:30:00	molted	2023-12-08	0	0	0	0	0
257	Male	Control	0.5	0.802	2023-12-01	11:30:00	molted	2023-12-10	0	0	0	0	0
258	Male	Control	0.83	0.765	2023-12-01	11:30:00	molted	2023-12-10	0	0	0	0	0
274	Female	Control	0.33	1.201	2023-12-01	11:30:00	molted	2023-12-09	0	0	0	0	0
275	Female	Control	0.5	0.734	2023-12-01	11:30:00			0	0	0	0	0
282	Male	Control	0.83	0.572	2023-12-01	11:30:00			0	0	0	0	0
262	Female	Control	0.33	0.93	2023-12-01	11:30:00			0	0	0	0	0
270	Male	Control	0.83	0.593	2023-12-01	11:30:00			0	0	0	0	0
246	Male	Control	0.83	0.744	2023-12-01	11:30:00	molted	2023-12-11	0	0	0	0	0
290	Male	Infected	0.5	0.568	2023-12-01	11:30:00			4	5	6	4	4.75
280	Male	Control	0.33	1.006	2023-12-01	11:30:00			0	0	0	0	0

## Sheet: survival
locust_id	sex	treatment	diet	time	event
181	Male	Infected	Yellow	10	0
182	Male	Infected	Green	10	0
183	Male	Infected	Blue	10	0
187	Female	Infected	Yellow	10	1
188	Female	Infected	Green	10	0
189	Female	Infected	Blue	8	1
193	Male	Infected	Yellow	7	1
194	Male	Infected	Green	10	1
195	Male	Infected	Blue	4	1
199	Female	Infected	Yellow	10	0
200	Female	Infected	Green	10	0
201	Female	Infected	Blue	2	1
205	Male	Infected	Yellow	8	1
206	Male	Infected	Green	4	1
207	Male	Infected	Blue	10	0
211	Female	Infected	Yellow	10	0
212	Female	Infected	Green	6	1
213	Female	Infected	Blue	7	1
217	Male	Infected	Yellow	5	1
218	Male	Infected	Green	6	1
219	Male	Infected	Blue	6	1
223	Female	Infected	Yellow	6	1
224	Female	Infected	Green	10	1
225	Female	Infected	Blue	8	1
229	Male	Infected	Yellow	3	1
230	Male	Infected	Green	5	1
231	Male	Infected	Blue	4	1
235	Female	Infected	Yellow	10	0
236	Female	Infected	Green	4	1
237	Female	Infected	Blue	6	1
61	Male	Infected	Yellow	10	1
62	Male	Infected	Green	6	1
63	Male	Infected	Blue	7	1
67	Female	Infected	Yellow	10	0
68	Female	Infected	Green	10	1
69	Female	Infected	Blue	2	1
73	Male	Infected	Yellow	5	1
74	Male	Infected	Green	5	1
75	Male	Infected	Blue	2	1
79	Female	Infected	Yellow	6	1
80	Female	Infected	Green	5	1
81	Female	Infected	Blue	7	1
85	Male	Infected	Yellow	5	1
86	Male	Infected	Green	5	1
87	Male	Infected	Blue	5	1
91	Female	Infected	Yellow	8	1
92	Female	Infected	Green	6	1
93	Female	Infected	Blue	4	1
98	Male	Infected	Green	2	1
99	Male	Infected	Blue	3	1
103	Female	Infected	Yellow	6	1
105	Female	Infected	Blue	4	1
109	Male	Infected	Yellow	4	1
111	Male	Infected	Blue	3	1
115	Female	Infected	Yellow	2	1
117	Female	Infected	Blue	5	1
14	Male	Infected	Green	3	1
50	Male	Infected	Green	4	1
68	Female	Infected	Green	10	1
81	Female	Infected	Blue	7	1
91	Female	Infected	Yellow	8	1
121	Male	Infected	Yellow	4	0
122	Male	Infected	Green	4	0
123	Male	Infected	Blue	4	0
127	Female	Infected	Yellow	4	0
128	Female	Infected	Green	4	0
129	Female	Infected	Blue	4	1
133	Male	Infected	Yellow	4	0
134	Male	Infected	Green	4	0
135	Male	Infected	Blue	4	0
139	Female	Infected	Yellow	4	0
140	Female	Infected	Green	4	0
141	Female	Infected	Blue	4	1
145	Male	Infected	Yellow	4	0
146	Male	Infected	Green	4	0
147	Male	Infected	Blue	4	0
151	Female	Infected	Yellow	4	0
152	Female	Infected	Green	4	0
153	Female	Infected	Blue	4	0
157	Male	Infected	Yellow	4	0
158	Male	Infected	Green	4	1
159	Male	Infected	Blue	4	0
163	Female	Infected	Yellow	4	0
164	Female	Infected	Green	4	0
165	Female	Infected	Blue	4	0
169	Male	Infected	Yellow	4	0
170	Male	Infected	Green	4	0
171	Male	Infected	Blue	4	1
175	Female	Infected	Yellow	4	0
176	Female	Infected	Green	4	1
177	Female	Infected	Blue	4	0
1	Male	Infected	Yellow	4	0
2	Male	Infected	Green	4	0
3	Male	Infected	Blue	4	0
7	Female	Infected	Yellow	4	0
8	Female	Infected	Green	4	0
9	Female	Infected	Blue	4	0
13	Male	Infected	Yellow	4	0
15	Male	Infected	Blue	4	0
20	Female	Infected	Green	4	0
21	Female	Infected	Blue	4	0
25	Male	Infected	Yellow	4	0
26	Male	Infected	Green	4	0
27	Male	Infected	Blue	4	0
31	Female	Infected	Yellow	4	0
32	Female	Infected	Green	4	0
33	Female	Infected	Blue	4	0
37	Male	Infected	Yellow	4	0
38	Male	Infected	Green	4	0
39	Male	Infected	Blue	4	0
43	Female	Infected	Yellow	4	0
44	Female	Infected	Blue	4	0
45	Female	Infected	Blue	4	0
49	Male	Infected	Yellow	4	0
51	Male	Infected	Blue	4	0
55	Female	Infected	Yellow	4	0
56	Female	Infected	Green	4	0
57	Female	Infected	Blue	4	0
241	Male	Infected	Yellow	7	1
242	Male	Infected	Green	7	1
243	Male	Infected	Blue	6	1
247	Female	Infected	Yellow	7	1
248	Female	Infected	Green	6	0
249	Female	Infected	Blue	6	1
253	Male	Infected	Yellow	11	1
254	Male	Infected	Green	7	1
255	Male	Infected	Blue	7	1
259	Female	Infected	Yellow	6	0
260	Female	Infected	Green	6	0
261	Female	Infected	Blue	9	0
265	Male	Infected	Yellow	5	0
266	Male	Infected	Green	8	1
267	Male	Infected	Blue	3	1
271	Female	Infected	Yellow	14	0
272	Female	Infected	Green	7	0
273	Female	Infected	Blue	6	0
277	Male	Infected	Yellow	14	0
278	Male	Infected	Green	7	1
279	Male	Infected	Blue	6	1
283	Female	Infected	Yellow	9	1
284	Female	Infected	Green	9	1
285	Female	Infected	Blue	6	0
289	Male	Infected	Yellow	11	1
290	Male	Infected	Green	14	1
291	Male	Infected	Blue	4	1
295	Female	Infected	Yellow	11	1
296	Female	Infected	Green	7	1
297	Female	Infected	Blue	8	0
301	Male	Infected	Yellow	7	1
302	Male	Infected	Green	6	1
303	Male	Infected	Blue	6	1
304	Male	Infected	Yellow	7	1
305	Male	Infected	Green	4	1
306	Male	Infected	Blue	7	1
307	Female	Infected	Yellow	4	0
308	Female	Infected	Green	7	1
309	Female	Infected	Blue	8	1
310	Female	Infected	Yellow	8	1
311	Female	Infected	Green	7	1
312	Female	Infected	Blue	6	1
313	Male	Infected	Yellow	7	1
314	Male	Infected	Green	5	1
315	Male	Infected	Blue	5	1
316	Male	Infected	Yellow	6	1
317	Male	Infected	Green	6	1
318	Male	Infected	Blue	12	1
319	Female	Infected	Yellow	5	0
320	Female	Infected	Green	14	0
321	Female	Infected	Blue	7	1
322	Female	Infected	Yellow	6	0
323	Female	Infected	Green	6	0
324	Female	Infected	Blue	5	1
325	Male	Infected	Yellow	6	1
326	Male	Infected	Green	6	1
327	Male	Infected	Blue	6	1
328	Male	Infected	Yellow	9	1
329	Male	Infected	Green	7	1
330	Male	Infected	Blue	8	1
331	Female	Infected	Yellow	7	1
332	Female	Infected	Green	5	1
333	Female	Infected	Blue	5	1
334	Female	Infected	Yellow	6	0
335	Female	Infected	Green	8	1
336	Female	Infected	Blue	8	1
337	Male	Infected	Yellow	7	1
338	Male	Infected	Green	7	0
339	Male	Infected	Blue	5	1
340	Male	Infected	Yellow	6	0
341	Male	Infected	Green	8	1
342	Male	Infected	Blue	7	1
343	Female	Infected	Yellow	7	0
344	Female	Infected	Green	4	0
345	Female	Infected	Blue	8	1
346	Female	Infected	Yellow	6	1
347	Female	Infected	Green	11	0
348	Female	Infected	Blue	6	0
349	Male	Infected	Yellow	11	0
350	Male	Infected	Green	6	0
351	Male	Infected	Blue	8	1
352	Male	Infected	Yellow	13	1
353	Male	Infected	Green	6	1
354	Male	Infected	Blue	7	1
355	Female	Infected	Yellow	6	0
356	Female	Infected	Green	11	0
358	Female	Infected	Yellow	11	1
359	Female	Infected	Green	7	1
360	Female	Infected	Blue	7	1
4	Male	Control	Yellow	4	0
5	Male	Control	Green	4	0
6	Male	Control	Blue	4	0
10	Female	Control	Yellow	4	0
11	Female	Control	Green	4	0
12	Female	Control	Blue	4	0
16	Male	Control	Yellow	4	0
17	Male	Control	Green	4	0
18	Male	Control	Blue	4	0
22	Female	Control	Yellow	4	0
23	Female	Control	Green	4	0
24	Female	Control	Blue	4	0
28	Male	Control	Yellow	2	1
29	Male	Control	Green	4	0
30	Male	Control	Blue	4	0
34	Female	Control	Yellow	4	0
35	Female	Control	Green	2	1
36	Female	Control	Blue	4	0
40	Male	Control	Yellow	4	0
41	Male	Control	Green	4	0
42	Male	Control	Blue	4	0
46	Female	Control	Yellow	4	0
47	Female	Control	Green	4	0
52	Male	Control	Yellow	4	0
53	Male	Control	Green	4	0
54	Male	Control	Blue	4	0
58	Female	Control	Yellow	4	0
59	Female	Control	Green	4	0
60	Female	Control	Blue	4	0
64	Male	Control	Yellow	13	0
65	Male	Control	Green	13	0
66	Male	Control	Blue	3	1
70	Female	Control	Yellow	12	0
72	Female	Control	Blue	12	0
76	Male	Control	Yellow	12	0
77	Male	Control	Green	13	0
78	Male	Control	Blue	3	1
82	Female	Control	Yellow	12	0
83	Female	Control	Green	11	0
84	Female	Control	Blue	10	0
88	Male	Control	Yellow	3	1
89	Male	Control	Green	11	0
90	Male	Control	Blue	12	0
94	Female	Control	Yellow	13	1
95	Female	Control	Green	13	0
96	Female	Control	Blue	12	1
100	Male	Control	Yellow	10	0
106	Female	Control	Yellow	2	1
107	Female	Control	Green	2	1
108	Female	Control	Blue	2	1
112	Male	Control	Yellow	2	1
113	Male	Control	Green	11	0
114	Male	Control	Blue	11	0
118	Female	Control	Yellow	13	0
120	Female	Control	Blue	11	0
124	Male	Control	Yellow	4	0
125	Male	Control	Green	4	0
126	Male	Control	Blue	4	0
130	Female	Control	Yellow	4	0
131	Female	Control	Green	4	0
132	Female	Control	Blue	4	0
136	Male	Control	Yellow	4	0
137	Male	Control	Green	4	0
138	Male	Control	Blue	4	0
142	Female	Control	Yellow	4	0
143	Female	Control	Green	4	0
144	Female	Control	Blue	4	0
148	Male	Control	Yellow	4	0
149	Male	Control	Green	4	0
150	Male	Control	Blue	4	0
154	Female	Control	Yellow	4	0
155	Female	Control	Green	4	0
156	Female	Control	Blue	4	0
160	Male	Control	Yellow	4	0
161	Male	Control	Green	4	0
162	Male	Control	Blue	4	0
166	Female	Control	Yellow	4	0
167	Female	Control	Green	4	0
168	Female	Control	Blue	4	0
172	Male	Control	Yellow	4	0
173	Male	Control	Green	4	0
174	Male	Control	Blue	4	0
178	Female	Control	Yellow	4	0
179	Female	Control	Green	4	0
180	Female	Control	Blue	2	1
184	Male	Control	Yellow	16	0
185	Male	Control	Green	16	0
186	Male	Control	Blue	16	0
190	Female	Control	Yellow	16	0
191	Female	Control	Green	16	0
192	Female	Control	Blue	16	0
196	Male	Control	Yellow	16	0
197	Male	Control	Green	16	0
198	Male	Control	Blue	16	0
202	Female	Control	Yellow	16	0
203	Female	Control	Green	16	0
204	Female	Control	Blue	16	0
210	Male	Control	Blue	17	0
214	Female	Control	Yellow	16	0
215	Female	Control	Green	16	0
216	Female	Control	Blue	16	0
220	Male	Control	Yellow	17	0
221	Male	Control	Green	17	0
222	Male	Control	Blue	17	0
226	Female	Control	Yellow	17	0
227	Female	Control	Green	17	0
228	Female	Control	Blue	17	0
232	Male	Control	Yellow	17	0
233	Male	Control	Green	17	0
238	Female	Control	Yellow	17	0
239	Female	Control	Green	17	0
240	Female	Control	Blue	17	0
244	Male	Control	Yellow	9	1
245	Male	Control	Green	8	0
246	Male	Control	Blue	10	0
250	Female	Control	Yellow	5	0
251	Female	Control	Green	4	1
252	Female	Control	Blue	6	0
256	Male	Control	Yellow	7	0
257	Male	Control	Green	9	0
258	Male	Control	Blue	9	0
262	Female	Control	Yellow	11	0
263	Female	Control	Green	6	0
268	Male	Control	Yellow	7	0
270	Male	Control	Blue	12	1
274	Female	Control	Yellow	8	0
275	Female	Control	Green	11	1
280	Male	Control	Yellow	14	1
281	Male	Control	Green	7	0
282	Male	Control	Blue	11	0
286	Female	Control	Yellow	11	0
287	Female	Control	Green	9	0
288	Female	Control	Blue	9	0
466	Female	Control	Yellow	2	1
467	Female	Control	Green	2	1
468	Female	Control	Blue	4	1
469	Female	Control	Yellow	4	0
470	Female	Control	Green	4	0
471	Female	Control	Blue	4	0
472	Female	Control	Yellow	2	1
473	Female	Control	Green	4	0
474	Female	Control	Blue	4	0
475	Female	Control	Yellow	2	1
476	Female	Control	Green	4	0
477	Female	Control	Blue	4	0
478	Female	Control	Yellow	4	0
479	Female	Control	Green	4	0
480	Female	Control	Blue	4	0
406	Male	Control	Yellow	4	0
407	Male	Control	Green	4	0
408	Male	Control	Blue	4	0
409	Male	Control	Yellow	4	0
410	Male	Control	Green	4	0
411	Male	Control	Blue	4	0
412	Male	Control	Yellow	4	0
413	Male	Control	Green	4	0
414	Male	Control	Blue	4	0
415	Male	Control	Yellow	4	0
416	Male	Control	Green	4	0
417	Male	Control	Blue	4	0
418	Male	Control	Yellow	4	0
419	Male	Control	Green	4	0
420	Male	Control	Blue	4	0

## Sheet: effect of mass on survival
locust_id	sex	treatment	diet	time	event	mass
181	Male	Infected	Yellow	10	0	647
182	Male	Infected	Green	10	0	504
183	Male	Infected	Blue	10	0	492
187	Female	Infected	Yellow	10	1	652
188	Female	Infected	Green	10	0	705
189	Female	Infected	Blue	8	1	667
193	Male	Infected	Yellow	7	1	513
194	Male	Infected	Green	10	1	538
195	Male	Infected	Blue	4	1	539
199	Female	Infected	Yellow	10	0	739
200	Female	Infected	Green	10	0	709
201	Female	Infected	Blue	2	1	677
205	Male	Infected	Yellow	8	1	507
206	Male	Infected	Green	4	1	490
207	Male	Infected	Blue	10	0	568
211	Female	Infected	Yellow	10	0	597
212	Female	Infected	Green	6	1	675
213	Female	Infected	Blue	7	1	631
217	Male	Infected	Yellow	5	1	585
218	Male	Infected	Green	6	1	462
219	Male	Infected	Blue	6	1	522
223	Female	Infected	Yellow	6	1	633
224	Female	Infected	Green	10	1	716
225	Female	Infected	Blue	8	1	657
229	Male	Infected	Yellow	3	1	488
230	Male	Infected	Green	5	1	458
231	Male	Infected	Blue	4	1	473
235	Female	Infected	Yellow	10	0	731
236	Female	Infected	Green	4	1	582
237	Female	Infected	Blue	6	1	622
61	Male	Infected	Yellow	10	1	867
62	Male	Infected	Green	6	1	524
63	Male	Infected	Blue	7	1	602
67	Female	Infected	Yellow	10	0	926
68	Female	Infected	Green	10	1	672
69	Female	Infected	Blue	2	1	780
73	Male	Infected	Yellow	5	1	624
74	Male	Infected	Green	5	1	515
75	Male	Infected	Blue	2	1	713
79	Female	Infected	Yellow	6	1	653
80	Female	Infected	Green	5	1	620
81	Female	Infected	Blue	7	1	665
85	Male	Infected	Yellow	5	1	573
86	Male	Infected	Green	5	1	530
87	Male	Infected	Blue	5	1	512
91	Female	Infected	Yellow	8	1	866
92	Female	Infected	Green	6	1	672
93	Female	Infected	Blue	4	1	551
98	Male	Infected	Green	2	1	506
99	Male	Infected	Blue	3	1	557
103	Female	Infected	Yellow	6	1	846
105	Female	Infected	Blue	4	1	702
109	Male	Infected	Yellow	4	1	537
111	Male	Infected	Blue	3	1	555
115	Female	Infected	Yellow	2	1	661
117	Female	Infected	Blue	5	1	637
14	Male	Infected	Green	3	1	891
50	Male	Infected	Green	4	1	559
68	Female	Infected	Green	10	1	672
81	Female	Infected	Blue	7	1	665
91	Female	Infected	Yellow	8	1	866
121	Male	Infected	Yellow	4	0	512
122	Male	Infected	Green	4	0	575
123	Male	Infected	Blue	4	0	541
127	Female	Infected	Yellow	4	0	975
128	Female	Infected	Green	4	0	709
129	Female	Infected	Blue	4	1	660
133	Male	Infected	Yellow	4	0	518
134	Male	Infected	Green	4	0	506
135	Male	Infected	Blue	4	0	543
139	Female	Infected	Yellow	4	0	689
140	Female	Infected	Green	4	0	939
141	Female	Infected	Blue	4	1	606
145	Male	Infected	Yellow	4	0	547
146	Male	Infected	Green	4	0	558
147	Male	Infected	Blue	4	0	534
151	Female	Infected	Yellow	4	0	677
152	Female	Infected	Green	4	0	628
153	Female	Infected	Blue	4	0	586
157	Male	Infected	Yellow	4	0	582
158	Male	Infected	Green	4	1	511
159	Male	Infected	Blue	4	0	491
163	Female	Infected	Yellow	4	0	649
164	Female	Infected	Green	4	0	623
165	Female	Infected	Blue	4	0	708
169	Male	Infected	Yellow	4	0	587
170	Male	Infected	Green	4	0	520
171	Male	Infected	Blue	4	1	455
175	Female	Infected	Yellow	4	0	643
176	Female	Infected	Green	4	1	580
177	Female	Infected	Blue	4	0	680
1	Male	Infected	Yellow	4	0	1008
2	Male	Infected	Green	4	0	600
3	Male	Infected	Blue	4	0	561
7	Female	Infected	Yellow	4	0	675
8	Female	Infected	Green	4	0	982
9	Female	Infected	Blue	4	0	680
13	Male	Infected	Yellow	4	0	653
15	Male	Infected	Blue	4	0	610
20	Female	Infected	Green	4	0	702
21	Female	Infected	Blue	4	0	639
25	Male	Infected	Yellow	4	0	625
26	Male	Infected	Green	4	0	830
27	Male	Infected	Blue	4	0	677
31	Female	Infected	Yellow	4	0	768
32	Female	Infected	Green	4	0	719
33	Female	Infected	Blue	4	0	635
37	Male	Infected	Yellow	4	0	602
38	Male	Infected	Green	4	0	747
39	Male	Infected	Blue	4	0	532
43	Female	Infected	Yellow	4	0	683
44	Female	Infected	Blue	4	0	800
45	Female	Infected	Blue	4	0	598
49	Male	Infected	Yellow	4	0	587
51	Male	Infected	Blue	4	0	661
55	Female	Infected	Yellow	4	0	931
56	Female	Infected	Green	4	0	805
57	Female	Infected	Blue	4	0	750
241	Male	Infected	Yellow	7	1	1040
242	Male	Infected	Green	7	1	768
243	Male	Infected	Blue	6	1	746
247	Female	Infected	Yellow	7	1	975
248	Female	Infected	Green	6	0	1423
249	Female	Infected	Blue	6	1	1575
253	Male	Infected	Yellow	11	1	650
254	Male	Infected	Green	7	1	839
255	Male	Infected	Blue	7	1	1147
259	Female	Infected	Yellow	6	0	1559
260	Female	Infected	Green	6	0	1596
261	Female	Infected	Blue	9	0	1152
265	Male	Infected	Yellow	5	0	1150
266	Male	Infected	Green	8	1	893
267	Male	Infected	Blue	3	1	437
271	Female	Infected	Yellow	14	0	786
272	Female	Infected	Green	7	0	1287
273	Female	Infected	Blue	6	0	1407
277	Male	Infected	Yellow	14	0	1004
278	Male	Infected	Green	7	1	759
279	Male	Infected	Blue	6	1	1043
283	Female	Infected	Yellow	9	1	967
284	Female	Infected	Green	9	1	1265
285	Female	Infected	Blue	6	0	1482
289	Male	Infected	Yellow	11	1	945
290	Male	Infected	Green	14	1	568
291	Male	Infected	Blue	4	1	662
295	Female	Infected	Yellow	11	1	1037
296	Female	Infected	Green	7	1	731
297	Female	Infected	Blue	8	0	1502
301	Male	Infected	Yellow	7	1	753
302	Male	Infected	Green	6	1	1128
303	Male	Infected	Blue	6	1	1415
304	Male	Infected	Yellow	7	1	570
305	Male	Infected	Green	4	1	525
306	Male	Infected	Blue	7	1	1063
307	Female	Infected	Yellow	4	0	1852
308	Female	Infected	Green	7	1	1008
309	Female	Infected	Blue	8	1	1225
310	Female	Infected	Yellow	8	1	948
311	Female	Infected	Green	7	1	897
312	Female	Infected	Blue	6	1	1371
313	Male	Infected	Yellow	7	1	656
314	Male	Infected	Green	5	1	544
315	Male	Infected	Blue	5	1	726
316	Male	Infected	Yellow	6	1	1024
317	Male	Infected	Green	6	1	1114
318	Male	Infected	Blue	12	1	744
319	Female	Infected	Yellow	5	0	1622
320	Female	Infected	Green	14	0	948
321	Female	Infected	Blue	7	1	775
322	Female	Infected	Yellow	6	0	1351
323	Female	Infected	Green	6	0	1582
324	Female	Infected	Blue	5	1	745
325	Male	Infected	Yellow	6	1	700
326	Male	Infected	Green	6	1	553
327	Male	Infected	Blue	6	1	990
328	Male	Infected	Yellow	9	1	623
329	Male	Infected	Green	7	1	648
330	Male	Infected	Blue	8	1	1072
331	Female	Infected	Yellow	7	1	665
332	Female	Infected	Green	5	1	681
333	Female	Infected	Blue	5	1	947
334	Female	Infected	Yellow	6	0	1416
335	Female	Infected	Green	8	1	633
336	Female	Infected	Blue	8	1	1343
337	Male	Infected	Yellow	7	1	555
338	Male	Infected	Green	7	0	957
339	Male	Infected	Blue	5	1	494
340	Male	Infected	Yellow	6	0	1190
341	Male	Infected	Green	8	1	1140
342	Male	Infected	Blue	7	1	1002
343	Female	Infected	Yellow	7	0	1353
344	Female	Infected	Green	4	0	1950
345	Female	Infected	Blue	8	1	1008
346	Female	Infected	Yellow	6	1	782
347	Female	Infected	Green	11	0	878
348	Female	Infected	Blue	6	0	1343
349	Male	Infected	Yellow	11	0	1057
350	Male	Infected	Green	6	0	590
351	Male	Infected	Blue	8	1	1051
352	Male	Infected	Yellow	13	1	639
353	Male	Infected	Green	6	1	692
354	Male	Infected	Blue	7	1	523
355	Female	Infected	Yellow	6	0	1152
356	Female	Infected	Green	11	0	1462
358	Female	Infected	Yellow	11	1	990
359	Female	Infected	Green	7	1	1281
360	Female	Infected	Blue	7	1	1250
